# Supplementary material for: Identification and validation of multiple cell surface markers of clinical-grade adipose-derived mesenchymal stromal cells as novel release criteria for good manufacturing practice-compliant production
Source: Stem Cell Res Ther. 2016 Aug 11;7:107. doi: 10.1186/s13287-016-0370-8 (PMC4982273; doi:10.1186/s13287-016-0370-8)
Supplement: Additional file 1: Table S1. — Oligonucleotide primer sequences used in qPCR reactions for the detection of CD marker gene transcript abundance. (XLSX 17.6 kb) [file 13287_2016_370_MOESM1_ESM.xlsx]

## Sheet: Sheet1
qPCR Primer	GeneID	Reference	Primer Name	Sequence
CD105	ENG	NM_001114753	CD105_F	TGCACTTGGCCTACAATTCCA
			CD105_R	AGCTGCCCACTCAAGGATCT
CD106	VCAM1	NM_001078	CD106_F	TTTGACAGGCTGGAGATAGACT
			CD106_R	TCAATGTGTAATTTAGCTCGGCA
CD109	CD109	NM_001159587	CD109_F	GAAGCCATCTCTCAACTTCACA
			CD109_R	TTCCACTGTTAGATCCGCTCC
CD112	PVRL2	NM_002856	CD112_F	CACTTGCGAGTTTGCCACC
			CD112_R	GCCACTGTCGTAGGGTCCT
CD117	KIT	NM_000222	CD117_F	CGTTCTGCTCCTACTGCTTCG
			CD117_R	CCCACGCGGACTATTAAGTCT
CD13	ANPEP	NM_001150	CD13_F	TTCAACATCACGCTTATCCACC
			CD13_R	AGTCGAACTCACTGACAATGAAG
CD14	CD14	NM_001174105	CD14_F	CAACCTAGAGCCGTTTCTAAAGC
			CD14_R	GCGCCTACCAGTAGCTGAG
CD140b	PDGFRB	NM_002609	CD140b_F	TGATGCCGAGGAACTATTCATCT
			CD140b_R	TTTCTTCTCGTGCAGTGTCAC
CD146	MCAM	NM_006500	CD146_F	AGCTCCGCGTCTACAAAGC
			CD146_R	CTACACAGGTAGCGACCTCC
CD147	BSG	NM_198590	CD147_F	GACTGGGCCTGGTACAAGAT
			CD147_R	GCGAGGAACTCACGAAGAAC
CD151	FUT4	NM_004357	CD151_F	ATGGGTGAGTTCAACGAGAAGA
			CD151_R	GCAGGCTGATGTAGTCACTCT
CD155	PVR	NM_006505	CD155_F	TGGAGGTGACGCATGTGTC
			CD155_R	GTTTGGACTCCGAATAGCTGG
CD163	CD163	NM_203416	CD163_F	GCGGGAGAGTGGAAGTGAAAG
			CD163_R	GTTACAAATCACAGAGACCGCT
CD164	CD164	NM_001142401	CD164_F	ACCCGAACGTGACGACTTTAG
			CD164_R	CGTGTTCCCCACTTGACAATC
CD166	ALCAM	NM_001627	CD166_F	ACTTGACGTACCTCAGAATCTCA
			CD166_R	CATCGTCGTACTGCACACTTT
CD172a	SIRPA	NM_001040022	CD172a_F	ACATGGTCCACCTCAACCG
			CD172a_R	ACGCTGGCGTACTCTGAGA
CD200	CD200	NM_001004196	CD200_F	ACGTCTGTTACCAGCATCCTC
			CD200_R	CTTAAAGTCGGTCACAGTCCC
CD200R1	CD200R1	NM_170780	CD200R1_F	GGAGGATGAAATGCAGCCCTA
			CD200R1_R	CTCAGATGCCTTCACCTTGTTT
CD226	CD226	NM_006566	CD226_F	GATGTTGGCTACTATTCCTGCTC
			CD226_R	CTGAACCACCTGTATCACCTTC
CD239	BCAM	NM_001013257	CD239_F	GAATGGTTCCTTACCGACCG
			CD239_R	TCGTGCATTGTGACCTGGAG
CD24	CD24	NM_013230	CD24_F	CTCCTACCCACGCAGATTTATTC
			CD24_R	AGAGTGAGACCACGAAGAGAC
CD248	CD248	NM_020404	CD248_F	ATCGCAGCCAACTATCCAGAT
			CD248_R	TTCCAGGCAAATGAGTGGTGG
CD271	NGFR	NM_002507	CD271_F	CCTACGGCTACTACCAGGATG
			CD271_R	CACACGGTGTTCTGCTTGT
CD274	CD274	NM_014143	CD274_F	TGGCATTTGCTGAACGCATTT
			CD274_R	TGCAGCCAGGTCTAATTGTTTT
CD276	CD276	NM_025240	CD276_F	CGTGTGCTGGAGAAAGATCA
			CD276_R	GTCCTCAGCTCCTGCATTCT
CD302	CD302	NM_001198764	CD302_F	GATGATGCGAGTTTCAAGTGGT
			CD302_R	AGCACAGGTGTCAACTAAATCC
CD304	NRP1	NM_001244973	CD304_F	ACGTGGAAGTCTTCGATGGAG
			CD304_R	CACCATGTGTTTCGTAGTCAGA
CD31	PECAM1	NM_000442	CD31_F	AACAGTGTTGACATGAAGAGCC
			CD31_R	TGTAAAACAGCACGTCATCCTT
CD316	IGSF8	NM_001206665	CD316_F	TGCCGTGGTGCTCAAGATT
			CD316_R	CAGGTAGCGGGTATCAGTGG
CD320	CD320	NM_001165895	CD320_F	CGCTGAGCGATGACTGCAT
			CD320_R	CCGGGAGGATCTCATTGGTTC
CD34	CD34	NM_001025109	CD34_F	CTACAACACCTAGTACCCTTGGA
			CD34_R	GGTGAACACTGTGCTGATTACA
CD36	CD36	NM_001001547	CD36_F	CTTTGGCTTAATGAGACTGGGAC
			CD36_R	GCAACAAACATCACCACACCA
CD40	CD40	NM_001250	CD40_F	TTGGGGTCAAGCAGATTGCTA
			CD40_R	GCAGATGACACATTGGAGAAGA
CD44	CD44	NM_000610	CD44_F	CTGCCGCTTTGCAGGTGTA
			CD44_R	CATTGTGGGCAAGGTGCTATT
CD45	PTPRC	NM_002838	CD45_F	ACAGCCAGCACCTTTCCTAC
			CD45_R	GTGCAGGTAAGGCAGCAGA
CD46	CD46	NM_002389	CD46_F	ACCAACATTTGAAGCTATGGAGC
			CD46_R	GCCATGTATGATTCCGATCACAA
CD47	CD47	NM_198793	CD47_F	TCCGGTGGTATGGATGAGAAA
			CD47_R	ACCAAGGCCAGTAGCATTCTT
CD49a	ITGA1	NM_181501	CD49a_F	CTGGACATAGTCATAGTGCTGGA
			CD49a_R	ACCTGTGTCTGTTTAGGACCA
CD49b	ITGA2	NM_002203	CD49b_F	CCTACAATGTTGGTCTCCCAGA
			CD49b_R	AGTAACCAGTTGCCTTTTGGATT
CD53	CD53	NM_001040033	CD53_F	TGGCACGAGTGATTGGACC
			CD53_R	CCACAGTCTTGCTTTCGCATAG
CD54	ICAM1	NM_000201	CD54_F	ATGCCCAGACATCTGTGTCC
			CD54_R	GGGGTCTCTATGCCCAACAA
CD55	CD55	NM_001114752	CD55_F	AGAGTTCTGCAATCGTAGCTGC
			CD55_R	CACAACAGTACCGACTGGAAAAT
CD56	NCAM1	NM_001242607	CD56_F	GGCATTTACAAGTGTGTGGTTAC
			CD56_R	TTGGCGCATTCTTGAACATGA
CD58	CD58	NM_001779	CD58_F	AGAGCATTACAACAGCCATCG
			CD58_R	ATCTGTGTCTTGAATGACCGC
CD59	CD59	NM_000611	CD59_F	CAGTGCTACAACTGTCCTAACC
			CD59_R	TGAGACACGCATCAAAATCAGAT
CD61	ITGB3	NM_000212	CD61_F	CATGAAGGATGATCTGTGGAGC
			CD61_R	AATCCGCAGGTTACTGGTGAG
CD63	CD63	NM_001780	CD63_F	ATGCAGGCAGATTTTAAGTGCT
			CD63_R	GTTCTTCGACATGGAAGGGATTT
CD68	CD68	NM_001251	CD68_F	CTTCTCTCATTCCCCTATGGACA
			CD68_R	GAAGGACACATTGTACTCCACC
CD69	CD69	NM_001781	CD69_F	ATCCGGAGAGTGGACAAGAA
			CD69_R	GCACACAGGACAGGAACTTG
CD72	CD72	NM_001782	CD72_F	AGCTCCGCCTCAAGATAACG
			CD72_R	CTGTTCCACCTGTAGTGCTTC
CD73	NT5E	NM_002526	CD73_F	AAGGACTGATCGAGCCACTC
			CD73_R	GGAAGTGTATCCAACGATTCCCA
CD81	CD81	NM_004356	CD81_F	CTCCGGGAAGCTGTACCTCA
			CD81_R	GCTCAGGATCATCTCGAAGATCA
CD82	CD82	NM_002231	CD82_F	GCTCATTCGAGACTACAACAGC
			CD82_R	GTGACCTCAGGGCGATTCA
CD83	CD83	NM_001251901	CD83_F	AAAGCTGGCATGGAACGAG
			CD83_R	TGTCTTGTGAGGAGTCACTAGC
CD9	CD9	NM_001769	CD9_F	TCCACTATGCGTTGAACTGCT
			CD9_R	GGTTTCGAGTACGTCCTTCTTG
CD90	THY1	NM_006288	CD90_F	ATGAAGGTCCTCTACTTATCCGC
			CD90_R	GCACTGTGACGTTCTGGGA
CD95	FAS	NM_000043	CD95_F	AGATTGTGTGATGAAGGACATGG
			CD95_R	TGTTGCTGGTGAGTGTGCATT
CD97	CD97	NM_078481	CD97_F	CCTGTCCGGCACCTCATAG
			CD97_R	GGCCTTTAGGCAGGCTCTT
CD98	SLC3A2	NM_002394	CD98_F	TGAATGAGTTAGAGCCCGAGA
			CD98_R	GTCTTCCGCCACCTTGATCTT
CD99	CD99	NM_002414	CD99_F	AACCCACCCAAACCGATGC
			CD99_R	TGAAAAGCTACCGGAGGAACTA
CD99L2	CD99L2	NM_134445	CD99L2_F	CAGACTACGTGAAGGGAGAGA
			CD99L2_R	TTGGGGTTCCTCACATACCAC
ITGA10	ITGA10	NM_003637	ITGA10_F	GGTGGGACTGGTACAGTATGG
			ITGA10_R	CACTTCTTCCTTCGTTCGGAAAT
ITGA11	ITGA11	NM_001004439	ITGA11_F	GACCTACATGGACATCGTCATTG
			ITGA11_R	ATCTTCGCCATACTGCACAAC
ITGA3	ITGA3	NM_002204	ITGA3_F	CTACCACAACGAGATGTGCAA
			ITGA3_R	CCGAAGTACACAGTGTTCTGG
ITGA5	ITGA5	NM_002205	ITGA5_F	GCCTGTGGAGTACAAGTCCTT
			ITGA5_R	AATTCGGGTGAAGTTATCTGTGG
ITGA8	ITGA8	NM_003638	ITGA8_F	TCAGGCGTTCAACCTGGAC
			ITGA8_R	GCGTCGGGTATGTGGAAGTC
ITGAV	ITGAV	NM_002210	ITGAV_F	ATCTGTGAGGTCGAAACAGGA
			ITGAV_R	TGGAGCATACTCAACAGTCTTTG
ITGB1	ITGB1	NM_002211	ITGB1_F	CCTACTTCTGCACGATGTGATG
			ITGB1_R	CCTTTGCTACGGTTGGTTACATT
CD271	TFRC	NM_001128148	TFRC_F	GGCTACTTGGGCTATTGTAAAGG
			TFRC_R	CAGTTTCTCCGACAACTTTCTCT
GAPDH	GAPDH		GAPDH_F	ATGTTCGTCATGGGTGTGAA
			GAPDH_2	TGTGGTCATGAGTCCTTCCA
AKT1	AKT1	NM_005163	AKT1_F	ATGGCGCTGAGATTGTGTCA
			AKT1_R	CCCGGTACACCACGTTCTTC
